# Supplementary material for: Blood N-glycomics reveals individuals at risk for cognitive decline and Alzheimer’s disease
Source: eBioMedicine. 2025 Feb 20;113:105598. doi: 10.1016/j.ebiom.2025.105598 (PMC11893330; doi:10.1016/j.ebiom.2025.105598)
Supplement: Glycomics project.R [file mmc1.zip]

Archive with 1 entries (1 files):
- Glycomics project.R
