# Supplementary material for: Blood N-glycomics reveals individuals at risk for cognitive decline and Alzheimer’s disease
Source: eBioMedicine. 2025 Feb 20;113:105598. doi: 10.1016/j.ebiom.2025.105598 (PMC11893330; doi:10.1016/j.ebiom.2025.105598)
Supplement: Glycomics project.R [file mmc1.zip › Glycomics project.R]

# t-SNE analysis

## Load packages
library(ggplot2)
library (Rtsne)
library(tidyr)
library(dplyr)
library (readxl)

## Load data

path <-'C:/Users/robzho/OneDrive - Karolinska Institutet/Project/07 Glycomics project/Results/'
file <- '240719 DDI without outliers.xlsx'
df<-read_excel(paste0(path,file))

## z-standardize all observations
df2 <- as.data.frame(scale(df [, 5:66]))

## Perform t-SNE

set.seed (109)
tsne_result <- Rtsne(df2, dims = 2, perplexity = 5, verbose = TRUE, pca = FALSE)
tsne_coords <- tsne_result$Y
df2 <- as.data.frame(scale(df [, 5:66]))


## Create data frame
tsne_df <- data.frame(
  X = tsne_coords[,1],
  Y = tsne_coords[,2])

## Create plot
ggplot(tsne_df, aes(x = X, y = Y)) +
  geom_point() +
  theme_minimal()

# Hierarchical clustering

## Load packages
library (pheatmap)

## Load data

path <-'C:/Users/robzho/OneDrive - Karolinska Institutet/Project/07 Glycomics project/Results/'
file <- '240719 DDI without outliers.xlsx'
df<-read_excel(paste0(path,file))

## z-standardize all observations
df <- as.data.frame(scale(df [, 5:66]))

## Build distance matrix
dist_mat <- dist(df, method = 'euclidean')

## Create dendrogram
hclust_avg <- hclust(dist_mat, method = 'average')
plot(hclust_avg)

## Transponse data frame and generate heatmap
t_df <- as.data.frame(t(df), stringsAsFactors = FALSE)
pheatmap (t_df, color = colorRampPalette (c("blue", "white", "red"))(100), scale = "none", breaks = seq(-2, 2, length.out = 101))

# Linear mixed-effects models

## Load packages 
library (lme4)
library (ggeffects)
library (effects)
library (lmerTest)

## Load data
path <-'C:/Users/robzho/OneDrive - Karolinska Institutet/Project/06 DDI project/Results/'
file <- 'long_data_Robin2024.xlsx'
long<-read_excel(paste0(path,file))

## Binarize sex
long$gender[long$gender == "female"] <- 1
long$gender[long$gender == "male"] <- 0
long$gender[long$gender == "M"] <- 0

## z-standardize age
long$age_z <- scale(long$cs_age)

##z-standardize years of education
long$edu_z <- scale(long$edu_years)

## Add blood N-glycome status
path <-'C:/Users/robzho/OneDrive - Karolinska Institutet/Project/07 Glycomics project/Results/'
file <- '240711 low sialo analysis.xlsx'
glycomic<-read_excel(paste0(path,file))
long <- merge(long, glycomic, by = "subject_label", all.x = TRUE)

## Drop N-glycome NAs
long <- drop_na(long, "low")

## CSF biomarkers

### Abeta42/40 ratio

#### Drop NAs
abeta <- drop_na(long, "msd_ab_42_mean")

#### Simple Linear mixed effects model
lme <- lmer(msd_ab_42_mean/msd_ab_40_mean ~ Years_since_baseline_CSF*low + (1|subject_label), data = abeta)
summary (lme)

#### Select rows with positive/negative for low blood N-glycosylation
positive <- subset(abeta, low == 1)
negative <- subset(abeta, low == 0)

#### Create two separate Linear mixed effects models with random individual intercept for positive/negative glycan
posmodel <- lmer(msd_ab_42_mean/msd_ab_40_mean ~ Years_since_baseline_CSF + (1|subject_label), data = positive)
positive_pred <- ggpredict(posmodel, terms = "Years_since_baseline_CSF")
negmodel <- lmer(msd_ab_42_mean/msd_ab_40_mean ~ Years_since_baseline_CSF + (1|subject_label), data = negative)
negative_pred <- ggpredict(negmodel, terms = "Years_since_baseline_CSF")

#### Plot the two models together
ggplot()  + 
  geom_line(data=positive_pred, aes(x = x, y = predicted), color = "red") +
  geom_ribbon(data=positive_pred, aes(x = x, ymin = conf.low, ymax = conf.high), alpha = .2, color = NA) +
  geom_line(data=negative_pred, aes(x = x, y = predicted), color = "blue") +
  geom_ribbon(data=negative_pred, aes(x = x, ymin = conf.low, ymax = conf.high), alpha = .2, color = NA)+
  theme_gray(base_size = 30)

### pTau181

#### Drop NAs
ptau <- drop_na(long, "csf_ptau")

#### Select only Innotest assay
ptau <- ptau[ptau$Tau_assay == "Innotest", ]

#### Simple Linear mixed effects model
lme <- lmer(csf_ptau ~ Years_since_baseline_CSF*low + (1|subject_label), data = ptau)
summary (lme)

#### Select rows with positive/negative for low blood N-glycosylation
positive <- subset(ptau, low == 1)
negative <- subset(ptau, low == 0)

#### Create two separate Linear mixed effects models with random individual intercept for positive/negative glycan
posmodel <- lmer(csf_ptau ~ Years_since_baseline_CSF + (1|subject_label), data = positive)
positive_pred <- ggpredict(posmodel, terms = "Years_since_baseline_CSF")
negmodel <- lmer(csf_ptau ~ Years_since_baseline_CSF + (1|subject_label), data = negative)
negative_pred <- ggpredict(negmodel, terms = "Years_since_baseline_CSF")

#### Plot the two models together
ggplot()  + 
  geom_line(data=positive_pred, aes(x = x, y = predicted), color = "red") +
  geom_ribbon(data=positive_pred, aes(x = x, ymin = conf.low, ymax = conf.high), alpha = .2, color = NA) +
  geom_line(data=negative_pred, aes(x = x, y = predicted), color = "blue") +
  geom_ribbon(data=negative_pred, aes(x = x, ymin = conf.low, ymax = conf.high), alpha = .2, color = NA)+
  theme_gray(base_size = 30)

### Total tau

#### Drop NAs
ttau <- drop_na(long, "csf_tottau")

#### Select only Innotest assay
ttau <- ttau[ttau$Tau_assay == "Innotest", ]

#### Simple Linear mixed effects model
lme <- lmer(csf_tottau ~ Years_since_baseline_CSF*low + (1|subject_label), data = ttau)
summary (lme)

#### Select rows with positive/negative for low blood N-glycosylation
positive <- subset(ttau, low == 1)
negative <- subset(ttau, low == 0)

#### Create two separate Linear mixed effects models with random individual intercept for positive/negative glycan
posmodel <- lmer(csf_tottau ~ Years_since_baseline_CSF + (1|subject_label), data = positive)
positive_pred <- ggpredict(posmodel, terms = "Years_since_baseline_CSF")
negmodel <- lmer(csf_tottau ~ Years_since_baseline_CSF + (1|subject_label), data = negative)
negative_pred <- ggpredict(negmodel, terms = "Years_since_baseline_CSF")

#### Plot the two models together
ggplot()  + 
  geom_line(data=positive_pred, aes(x = x, y = predicted), color = "red") +
  geom_ribbon(data=positive_pred, aes(x = x, ymin = conf.low, ymax = conf.high), alpha = .2, color = NA) +
  geom_line(data=negative_pred, aes(x = x, y = predicted), color = "blue") +
  geom_ribbon(data=negative_pred, aes(x = x, ymin = conf.low, ymax = conf.high), alpha = .2, color = NA)+
  theme_gray(base_size = 30)

## Cognitive scores

### CERAD recall

#### Drop NAs
cerad <- drop_na(long, "cerad_recall")

#### Simple Linear mixed effects model
lme <- lmer(cerad_recall ~ Years_since_baseline_CS*low +  (1|subject_label), data = cerad)
summary (lme)
confint(lme, level = 0.95)

#### Select rows with positive/negative for low blood N-glycosylation
positive <- subset(cerad, low == 1)
negative <- subset(cerad, low == 0)

#### Create two separate Linear mixed effects models with random individual intercept for positive/negative glycan
posmodel <- lmer(cerad_recall ~ Years_since_baseline_CS + (1|subject_label), data = positive)
positive_pred <- ggpredict(posmodel, terms = "Years_since_baseline_CS")
negmodel <- lmer(cerad_recall ~ Years_since_baseline_CS + (1|subject_label), data = negative)
negative_pred <- ggpredict(negmodel, terms = "Years_since_baseline_CS")

#### Plot the two models together
ggplot()  + 
  geom_line(data=positive_pred, aes(x = x, y = predicted), color = "red") +
  geom_ribbon(data=positive_pred, aes(x = x, ymin = conf.low, ymax = conf.high), alpha = .2, color = NA) +
  geom_line(data=negative_pred, aes(x = x, y = predicted), color = "blue") +
  geom_ribbon(data=negative_pred, aes(x = x, ymin = conf.low, ymax = conf.high), alpha = .2, color = NA)+
  theme_gray(base_size = 30)

### MMSE

#### Drop NAs
mmse <- drop_na(long, "mmse_total")

#### Simple Linear mixed effects model
lme <- lmer(mmse_total ~ Years_since_baseline_CS*low + (1|subject_label), data = mmse)
summary (lme)

#### Select rows with positive/negative for low blood N-glycosylation
positive <- subset(mmse, low == 1)
negative <- subset(mmse, low == 0)

#### Create two separate Linear mixed effects models with random individual intercept for positive/negative glycan
posmodel <- lmer(mmse_total ~ Years_since_baseline_CS + (1|subject_label), data = positive)
positive_pred <- ggpredict(posmodel, terms = "Years_since_baseline_CS")
negmodel <- lmer(mmse_total ~ Years_since_baseline_CS + (1|subject_label), data = negative)
negative_pred <- ggpredict(negmodel, terms = "Years_since_baseline_CS")

#### Plot the two models together
ggplot()  + 
  geom_line(data=positive_pred, aes(x = x, y = predicted), color = "red") +
  geom_ribbon(data=positive_pred, aes(x = x, ymin = conf.low, ymax = conf.high), alpha = .2, color = NA) +
  geom_line(data=negative_pred, aes(x = x, y = predicted), color = "blue") +
  geom_ribbon(data=negative_pred, aes(x = x, ymin = conf.low, ymax = conf.high), alpha = .2, color = NA) +
  theme_gray(base_size = 30)

### TMT-B

#### Drop NAs
tmtb <- drop_na(long, "tmtb_sec")

#### Simple Linear mixed effects model
lme <- lmer(tmtb_sec ~ Years_since_baseline_CS*low + (1|subject_label), data = tmtb)
summary (lme)

#### Select rows with positive/negative for low blood N-glycosylation
positive <- subset(tmtb, low == 1)
negative <- subset(tmtb, low == 0)

#### Create two separate Linear mixed effects models with random individual intercept for positive/negative glycan
posmodel <- lmer(tmtb_sec ~ Years_since_baseline_CS  + (1|subject_label), data = positive)
positive_pred <- ggpredict(posmodel, terms = "Years_since_baseline_CS")
negmodel <- lmer(tmtb_sec ~ Years_since_baseline_CS + (1|subject_label), data = negative)
negative_pred <- ggpredict(negmodel, terms = "Years_since_baseline_CS")

#### Plot the two models together
ggplot()  + 
  geom_line(data=positive_pred, aes(x = x, y = predicted), color = "red") +
  geom_ribbon(data=positive_pred, aes(x = x, ymin = conf.low, ymax = conf.high), alpha = .2, color = NA) +
  geom_line(data=negative_pred, aes(x = x, y = predicted), color = "blue") +
  geom_ribbon(data=negative_pred, aes(x = x, ymin = conf.low, ymax = conf.high), alpha = .2, color = NA) +
  theme_gray(base_size = 30)

### Test of assumptions of linear mixed model
#### Linearity
observed <- cerad$cerad_recall
fitted_values <- fitted(lme)

ggplot(data = cerad, aes(x = fitted_values, y = observed)) +
  geom_point(alpha = 0.6, color = "blue") +
  geom_abline(intercept = 0, slope = 1, color = "red", linetype = "dashed") +
  labs(
    title = "Observed vs Fitted Values",
    x = "Fitted Values",
    y = "Observed Values"
  ) +
  theme_minimal()

#### Normality of residuals
qqnorm(residuals(lme))
qqline(residuals(lme))
shapiro.test(residuals(lme))

#### Homoscedasticity
plot(predict(lme), residuals(lme), main = "Residuals vs Fitted",
     xlab = "Fitted values", ylab = "Residuals")
abline(h = 0, col = "red")

#### Normality of random effect
ranef_values <- ranef(lme)$subject_label[,1]
qqnorm(ranef_values)
qqline(ranef_values)

#### Compound symmetry

##### Compound symmetry model
library(nlme)
lme_cs <- lme(
  cerad_recall ~ Years_since_baseline_CS * low,
  random = ~1 | subject_label,
  correlation = corCompSymm(form = ~ 1 | subject_label),
  data = cerad
)

##### Autoregressive model
lme_ar1 <- lme(
  cerad_recall ~ Years_since_baseline_CS * low,
  random = ~1 | subject_label,
  correlation = corAR1(form = ~ 1 | subject_label),
  data = cerad
)

##### Comparison of models
AIC(lme_cs, lme_ar1)
BIC(lme_cs, lme_ar1)
anova(lme_cs, lme_ar1)
