# Supplementary material for: Blood N-glycomics reveals individuals at risk for cognitive decline and Alzheimer’s disease
Source: eBioMedicine. 2025 Feb 20;113:105598. doi: 10.1016/j.ebiom.2025.105598 (PMC11893330; doi:10.1016/j.ebiom.2025.105598)
Supplement: Supplemental methods_LC settings [file mmc3.csv]

Instrument Method
\\gainaskar01.gaia.sll.se\fs_kar_usr$\8tc6\Utveckling\Glykanprofiler\Skyline\40 demensprover skyline\240402 40 demensprover kompletterad.sky\Dememsprov1_1_20240328173548.raw
---- Overview ----
Name: New Instrument Method
Comment:
Run time: 27.000 [min]
Instrument: RSLCnano on 8bgsv33
Description:
---- Script ----
initial Instrument Setup
Sampler.InjectWash: Both
Sampler.SampleHeight: 2.000 [mm]
Sampler.WasteSpeed: 4.000 [µl/s]
Sampler.DispenseDelay: 2.000 [s]
Sampler.DispSpeed: 2.000 [µl/s]
Sampler.DrawSpeed: 0.100 [µl/s]
Sampler.DrawDelay: 7.000 [s]
Sampler.RinseBetweenReinjections: No
Sampler.InjectMode: Partial
Sampler.PumpDevice: "LoadingPump"
Sampler.LoopWashFactor: 2.000
Sampler.TempCtrl: On
Sampler.Temperature.Nominal: 10.0 [°C]
PumpModule.LoadingPump.%A.Equate: "%A water"
PumpModule.LoadingPump.%B.Equate: "%B 80% ACN"
PumpModule.LoadingPump.%C.Equate: "%C"
PumpModule.LoadingPump.Pressure.LowerLimit: 0 [bar]
PumpModule.LoadingPump.Pressure.UpperLimit: 620 [bar]
PumpModule.LoadingPump.MaximumFlowRampUp: Infinite
PumpModule.LoadingPump.MaximumFlowRampDown: Infinite
PumpModule.NC_Pump.%A.Equate: "10mM bicarboonate pH 7.8 in water"
PumpModule.NC_Pump.%B.Equate: "10mM bicarbonate 80% acetonitrile"
PumpModule.NC_Pump.Pressure.LowerLimit: 0 [bar]
PumpModule.NC_Pump.Pressure.UpperLimit: 800 [bar]
PumpModule.NC_Pump.MaximumFlowRampUp: Infinite
PumpModule.NC_Pump.MaximumFlowRampDown: Infinite
ColumnOven.TempCtrl: On
ColumnOven.Temperature.Nominal: 30.0 [°C]
ColumnOven.Temperature.LowerLimit: 28.0 [°C]
ColumnOven.Temperature.UpperLimit: 32.0 [°C]
ColumnOven.EquilibrationTime: 0.5 [min]
ColumnOven.ValveRight: 1_2
0.000 [min] Inject Preparation
Wait Sampler.Ready And PumpModule.LoadingPump.Ready And PumpModule.NC_Pump.Ready And ColumnOven.Ready
0.000 [min] Inject
Sampler.Inject
0.000 [min] Start Run
ColumnOven.ColumnOven_Temp.AcqOn
PumpModule.LoadingPump.LoadingPump_Pressure.AcqOn
PumpModule.NC_Pump.NC_Pump_Pressure.AcqOn
0.000 [min] Run
PumpModule.LoadingPump.Flow.Nominal: 100.000 [µl/min]
PumpModule.LoadingPump.%B.Value: 0.0 [%]
PumpModule.LoadingPump.%C.Value: 0.0 [%]
PumpModule.LoadingPump.Curve: 5
1.000 [min]
PumpModule.NC_Pump.Flow.Nominal: 10.000 [µl/min]
PumpModule.NC_Pump.%B.Value: 5.0 [%]
PumpModule.NC_Pump.Curve: 5
3.000 [min]
ColumnOven.ValveRight: 10_1
3.000 [min]
PumpModule.LoadingPump.Flow.Nominal: 100.000 [µl/min]
PumpModule.LoadingPump.%B.Value: 0.0 [%]
PumpModule.LoadingPump.%C.Value: 0.0 [%]
PumpModule.LoadingPump.Curve: 5
PumpModule.NC_Pump.Flow.Nominal: 50.000 [µl/min]
PumpModule.NC_Pump.%B.Value: 5.0 [%]
PumpModule.NC_Pump.Curve: 5
3.100 [min]
PumpModule.LoadingPump.Flow.Nominal: 10.000 [µl/min]
PumpModule.LoadingPump.%B.Value: 0.0 [%]
PumpModule.LoadingPump.%C.Value: 0.0 [%]
PumpModule.LoadingPump.Curve: 5
4.000 [min]
PumpModule.NC_Pump.Flow.Nominal: 50.000 [µl/min]
PumpModule.NC_Pump.%B.Value: 10.0 [%]
PumpModule.NC_Pump.Curve: 5
15.000 [min]
PumpModule.NC_Pump.Flow.Nominal: 50.000 [µl/min]
PumpModule.NC_Pump.%B.Value: 40.0 [%]
PumpModule.NC_Pump.Curve: 5
15.100 [min]
PumpModule.NC_Pump.Flow.Nominal: 50.000 [µl/min]
PumpModule.NC_Pump.%B.Value: 99.0 [%]
PumpModule.NC_Pump.Curve: 5
20.000 [min]
PumpModule.NC_Pump.Flow.Nominal: 50.000 [µl/min]
PumpModule.NC_Pump.%B.Value: 99.0 [%]
PumpModule.NC_Pump.Curve: 5
21.000 [min]
PumpModule.NC_Pump.Flow.Nominal: 50.000 [µl/min]
PumpModule.NC_Pump.%B.Value: 5.0 [%]
PumpModule.NC_Pump.Curve: 5
25.000 [min]
PumpModule.NC_Pump.Flow.Nominal: 50.000 [µl/min]
PumpModule.NC_Pump.%B.Value: 5.0 [%]
PumpModule.NC_Pump.Curve: 5
26.000 [min]
PumpModule.LoadingPump.Flow.Nominal: 10.000 [µl/min]
PumpModule.LoadingPump.%B.Value: 0.0 [%]
PumpModule.LoadingPump.%C.Value: 0.0 [%]
PumpModule.LoadingPump.Curve: 5
PumpModule.LoadingPump.Flow.Nominal: 0.000 [µl/min]
PumpModule.LoadingPump.%B.Value: 0.0 [%]
PumpModule.LoadingPump.%C.Value: 0.0 [%]
PumpModule.LoadingPump.Curve: 5
27.000 [min]
PumpModule.NC_Pump.Flow.Nominal: 10.000 [µl/min]
PumpModule.NC_Pump.%B.Value: 5.0 [%]
PumpModule.NC_Pump.Curve: 5
27.000 [min] Stop Run
ColumnOven.ColumnOven_Temp.AcqOff
PumpModule.LoadingPump.LoadingPump_Pressure.AcqOff
PumpModule.NC_Pump.NC_Pump_Pressure.AcqOff
