# Supplementary material for: Blood N-glycomics reveals individuals at risk for cognitive decline and Alzheimer’s disease
Source: eBioMedicine. 2025 Feb 20;113:105598. doi: 10.1016/j.ebiom.2025.105598 (PMC11893330; doi:10.1016/j.ebiom.2025.105598)
Supplement: Supplemental methods_MS settings [file mmc4.csv]

Instrument Method
\\gainaskar01.gaia.sll.se\fs_kar_usr$\8tc6\Utveckling\Glykanprofiler\Skyline\40 demensprover skyline\240402 40 demensprover kompletterad.sky\Dememsprov1_1_20240328173548.raw
Method of Q Exactive
OVERALL METHOD SETTINGS
Global Settings
Use lock masses off
Lock mass injection ―
Chrom. peak width (FWHM) 15 s
Time
Method duration 27.00 min
Customized Tolerances (+/-)
Lock Masses ―
Inclusion ―
Exclusion ―
Neutral Loss ―
Mass Tags ―
Dynamic Exclusion ―
Experiment
FULL MS / DD-MS² (TOPN)
General
Runtime 0 to 26 min
Polarity negative
In-source CID 0.0 eV
Default charge state 2
Inclusion ―
Exclusion ―
Tags ―
Full MS
Microscans 1
Resolution 35	000
AGC target 5e6
Maximum IT 100 ms
Number of scan ranges 1
Scan range 500 to 2000 m/z
Spectrum data type Profile
dd-MS² / dd-SIM
Microscans 1
Resolution 17	500
AGC target 5e6
Maximum IT 50 ms
Loop count 5
MSX count 1
TopN 5
Isolation window 4.0 m/z
Isolation offset 0.0 m/z
Scan range 200 to 2000 m/z
Fixed first mass ―
(N)CE / stepped (N)CE nce: 30
Spectrum data type Profile
dd Settings
Minimum AGC target 8.00e3
Intensity threshold 1.6e5
Apex trigger ―
Charge exclusion ―
Multiple charge states all
Peptide match preferred
Exclude isotopes on
Dynamic exclusion 10.0 s
If idle .. do not pick others
Setup
TUNEFILES
General
Switch Count 0
Base Tunefile C:\Thermo\Service\PM_16FEB2022\NEG CALMIX PM_nyEPC_231101.mstune
CONTACT CLOSURE
General
Used False
Start in Closed True
Switch Count 0
SYRINGE
General
Used False
Start in OFF True
Stop at end of run False
Switch Count 0
Pump setup
Syringe type Hamilton
Flow rate 3.000 µL/min
Inner diameter 2.303 mm
Volume 250 µL
DIVERT VALVE A
General
Used True
Start in 1-2 True
Switch Count 2
Element 1
At 17.50 min
Switches to 1-6
Element 2
At 26.99 min
Switches to 1-2
DIVERT VALVE B
General
Used False
Start in 1-2 True
Switch Count 0
LOCK MASSES
(no entries)
INCLUSION LIST
19 entries
Mass Formula Species CS Polarity Start End (N)CE MSX ID Comment
[m/z] [M] [z] [min] [min]
505.18070 - H 1 Negative 0 45.00 35 Glc3
667.26000 - H 1 Negative 0 45.00 35 Glc4
829.34000 - H 1 Negative 0 45.00 35 Glc5
991.42000 - H 1 Negative 0 45.00 35 Glc6
1153.48000 - H 1 Negative 0 45.00 35 Glc7
1315.54000 - H 1 Negative 0 45.00 35 Glc8
738.30636 - H 2 Negative 0 45.00 35 Glc8
1477.62000 - H 1 Negative 0 45.00 35 Glc9
819.42000 - H 2 Negative 0 45.00 35 Glc9
1639.70000 - H 1 Negative 0 45.00 35 Glc10
900.30320 - H 2 Negative 0 45.00 35 Glc10
1801.61150 - H 1 Negative 0 45.00 35 Glc11
981.32980 - H 2 Negative 0 45.00 35 Glc11
1963.67690 - H 1 Negative 0 45.00 35 Glc12
1062.35680 - H 2 Negative 0 45.00 35 Glc12
1143.38420 - H 2 Negative 0 45.00 35 Glc13
1224.91170 - H 2 Negative 0 45.00 35 Glc14
1386.96500 - H 2 Negative 0 45.00 35 Glc15
1467.99650 - H 2 Negative 0 45.00 35 Glc16
EXCLUSION LIST
(no entries)
NEUTRAL LOSSES
(no entries)
MASS TAGS
(no entries)
