# Supplementary material for: Blood N-glycomics reveals individuals at risk for cognitive decline and Alzheimer’s disease
Source: eBioMedicine. 2025 Feb 20;113:105598. doi: 10.1016/j.ebiom.2025.105598 (PMC11893330; doi:10.1016/j.ebiom.2025.105598)
Supplement: Supplemental methods_MS2 settings NCE35 [file mmc7.csv]

Instrument Method
\\gainaskar01.gaia.sll.se\fs_kar_usr$\8tc6\Utveckling\Glykanprofiler\Glycoworkbench plasma annotering\Dememsprov3_2_PRM2_robintest_centroid.raw
Method of Q Exactive
OVERALL METHOD SETTINGS
Global Settings
Use lock masses off
Lock mass injection ―
Chrom. peak width (FWHM) 15 s
Time
Method duration 27.00 min
Customized Tolerances (+/-)
Lock Masses ―
Inclusion ―
Exclusion ―
Neutral Loss ―
Mass Tags ―
Dynamic Exclusion ―
Experiment
PRM
General
Runtime 0 to 27 min
Polarity negative
In-source CID 0.0 eV
Default charge state 2
Inclusion on
MS²
Microscans 1
Resolution 35	000
AGC target 2e5
Maximum IT 100 ms
Loop count 1
MSX count 1
MSX isochronous ITs on
Isolation window 4.0 m/z
Isolation offset 0.0 m/z
Fixed first mass ―
(N)CE / stepped (N)CE nce: 35
Spectrum data type Centroid
Setup
TUNEFILES
General
Switch Count 0
Base Tunefile C:\Xcalibur\methods\CalMix_NEG_22 apr 2024_Stefan240513.mstune
CONTACT CLOSURE
General
Used False
Start in Closed True
Switch Count 0
SYRINGE
General
Used False
Start in OFF True
Stop at end of run False
Switch Count 0
Pump setup
Syringe type Hamilton
Flow rate 3.000 µL/min
Inner diameter 2.303 mm
Volume 250 µL
DIVERT VALVE A
General
Used True
Start in 1-2 True
Switch Count 2
Element 1
At 17.50 min
Switches to 1-6
Element 2
At 26.99 min
Switches to 1-2
DIVERT VALVE B
General
Used False
Start in 1-2 True
Switch Count 0
LOCK MASSES
(no entries)
INCLUSION LIST
45 entries
Mass Formula Species CS Polarity Start End (N)CE MSX ID Comment
[m/z] [M] [z] [min] [min]
658.24381 2 Negative 8.58 9.69 30
698.24367 2 Negative 8.56 9.77 30
731.27277 2 Negative 9.25 11.09 30
739.27022 2 Negative 8.79 10.43 30
759.78350 2 Negative 7.19 8.26 30
779.27009 2 Negative 8.57 9.35 30
783.27825 2 Negative 9.27 10.47 30
812.29918 2 Negative 9.50 11.48 30
820.29664 2 Negative 9.16 10.82 30
832.81245 2 Negative 8.14 9.41 30
840.80991 2 Negative 7.22 9.08 30
860.29650 2 Negative 8.55 9.36 30
864.30466 2 Negative 8.96 12.03 30
884.81793 2 Negative 9.43 10.44 30
893.32559 2 Negative 9.57 11.43 30
913.83886 2 Negative 8.50 9.95 30
921.83632 2 Negative 7.97 8.98 30
941.32291 2 Negative 8.44 9.71 30
945.33107 2 Negative 9.23 12.00 30
965.84434 2 Negative 9.37 11.22 30
986.35762 2 Negative 8.07 9.69 30
994.86528 2 Negative 8.92 9.87 30
1038.87330 2 Negative 9.97 11.93 30
1059.38657 2 Negative 8.41 10.42 30
1067.38403 2 Negative 8.55 9.73 30
1098.42061 1 Negative 8.54 9.70 30
1111.39205 2 Negative 9.88 11.90 30
1119.38951 2 Negative 9.91 11.91 30
1140.41298 2 Negative 9.01 10.81 30
1148.41044 2 Negative 9.17 12.11 30
1178.07735 3 Negative 12.00 18.00 30
1184.42101 2 Negative 10.02 16.28 30
1212.93174 2 Negative 9.18 10.76 30
1226.76332 3 Negative 12.00 18.00 30
1235.44180 1 Negative 9.78 11.08 30
1275.44929 3 Negative 13.00 18.00 30
1285.96069 2 Negative 9.56 11.59 30
1293.95815 2 Negative 9.89 14.72 30
1324.13526 3 Negative 14.00 16.00 30
1366.98710 2 Negative 10.01 16.19 30
1397.49463 1 Negative 8.80 9.77 30
1439.50586 2 Negative 10.67 16.46 30
1463.55281 1 Negative 9.25 11.09 30
1512.53481 2 Negative 10.62 15.31 30
1622.07196 2 Negative 12.00 16.00 30
EXCLUSION LIST
(no entries)
NEUTRAL LOSSES
(no entries)
MASS TAGS
(no entries)
